# Supplementary material for: Pathogenic shifts in endogenous microbiota impede tissue regeneration via distinct activation of TAK1/MKK/p38
Source: eLife. 2016 Jul 21;5:e16793. doi: 10.7554/eLife.16793 (PMC4993586; doi:10.7554/eLife.16793)
Supplement: Figure 5—source data 2. — DOI: http://dx.doi.org/10.7554/eLife.16793.016 [file elife-16793-fig5-data2.xls]

## Sheet: Figure 5 source data 1
Days	pgrp-5						pgrp-6						pgrp-7						pgrp-4						pgrp-2						pgrp-3						pgrp-1						tak1						jnk
0	0	0	0	0	0	0	0	0	0	0	0	0	0	0	0	0	0	0	0	0	0	0	0	0	0	0	0	0	0	0	0	0	0	0	0	0	0	0	0	0	0	0	0	0	0	0	0	0	0
2	0	0	0	0	0	0	0	0	0	0	0	0	0	0	0	0	0	0	0	0	0	0	0	0	0	0	0	0	0	0	0	0	0	0	0	0	0	0	0	0	0	0	0	0	0	0	0	0	0
3	0	0	0	0	0	0	0	0	0	0	0	0	0	0	0	0	0	0	0	0	0	0	0	0	0	0	0	0	0	0	0	0	0	0	0	0	0	0	0	0	0	0	1	0	0	0	0	0	0
4	0	0	0	0	0	0	0	0	0	0	0	0	0	0	0	0	0	0	0	0	0	0	0	0	0	0	0	0	0	0	0	0	0	0	0	0	0	0	0	0	0	0	1	0	0	0	0	0	2
5	0	0	0	0	0	0	1	0	0	0	0	0	1	0	0	0	0	0	1	0	0	0	0	0	0	0	0	0	0	0	0	0	0	0	0	0	0	0	0	0	0	0	1	0	0	0	0	0	2
6	0	0	0	0	0	0	1	1	0	0	0	0	1	0	0	0	0	0	1	3	0	0	0	0	0	0	0	0	0	0	0	0	0	0	0	0	0	0	0	0	0	0	2	2	0	0	0	0	2
7	0	0	0	0	0	0	1	1	1	0	0	0	1	0	0	0	0	0	3	3	0	0	0	0	0	0	0	0	0	0	0	0	0	0	0	0	2	0	0	0	0	0	2	3	0	0	0	0	3
9	2	0	0	0	0	0	3	1	1	0	0	0	1	1	2	5	0	0	3	3	2	0	0	0	1	0	0	0	0	0	0	0	0	0	0	0	2	3	0	0	0	0	3	5	0	0	0	0	3
10	2	0	0	0	0	0	3	3	2	2	3	2	3	5	1	1	1	1	3	2	2	3	0	0	1	2	1	1	0	0	0	0	0	0	0	0	2	3	3	0	0	0	3	3	5	0	0	0	3
11	3	2	0	0	0	0	3	4	4	3	3	3	3	1	1	1	1	5	3	3	3	3	3	5	1	1	2	0	0	0	1	0	0	0	0	0	3	3	3	2	0	0	3	3	5	0	0	0	3
12	3	3	0	0	0	0	3	3	3	3	3	3	1	1	2	3	3	5	3	3	3	3	5	5	1	2	3	0	0	0	2	2	2	0	0	0	2	3	3	3	3	0	3	3	5	0	0	0	3
13	3	3	3	0	0	2	3	3	3	3	3	5	3	3	3	2	5	5	3	3	3	5	5	5	2	2	3	3	0	0	2	0	0	3	3	5	3	3	3	3	3	0	3	3	5	0	0	0	3
14	0	4	2	3	3	3	3	3	3	3	5	5	3	3	2	5	5	5	2.5	3	3	3	5	5	1	1	3	2	3	2	2	0	0	3	3	5	3	3	3	3	0	5	3	3	5	0	0	0	2
15	3	3	5	3	4	3	3	3	3	3	5	5	3	3	3	5	5	5	2.5	3	3	2.5	5	5	1	1	3	3	3	3	3	3	3	2	2	5	0	3	3	3	3	5	2	0	3	2.5	2	5	2
16	3	3	3	3	3	5	3	3	2.5	5	5	5	3	3	3	5	5	5	2.5	3	3	2.5	5	5	3	3	3	3	1	1	2	3	2	3	3	5	3	3	3	2.5	0	5	2	3	2	0	2	5	3
17	3	3	3	3	3	5	3	5	5	5	5	5	3	3	3	5	5	5	2.5	3	3	2.5	5	5	3	3	3	3	3	1	3	3	3	3	3	5	3	2	3	5	5	5	0	2	3	3	3	5	2.5
18	3	3	3	3	3	5	3	5	5	5	5	5	3	3	5	5	5	5	2.5	3	3	2.5	5	5	2	3	3	3	1	3	3	4	3	3	3	5	2.5	2	2.5	5	5	5	2	3	2.5	3	3	5	3
19	3	3	3	5	3	5	5	5	5	5	5	5	3	3	5	5	5	5	2.5	2.5	3	2.5	5	5	2	3	3	3	3	3	3	3	3	3	5	5	2.5	2	2.5	5	5	5	2	3	2.5	3	3	5	3
20	3	3	3	5	5	5	5	5	5	5	5	5	3	3	5	5	5	5	2.5	2.5	3	3	5	5	2	2	3	3	3	3	3	3	3	3	5	5	2.5	3	2.5	5	5	5	3	3	2.5	3	3	5	3
21	3	3	4	5	5	5	5	5	5	5	5	5	3	5	5	5	5	5	2.5	2.5	2.5	3	5	5	2	2	3	3	3	3	3	3	3	5	5	5	2.5	3	2.5	5	5	5	2.5	3	2.5	3	3	5	3
23	2.5	2.5	5	5	5	5	5	5	5	5	5	5	3	5	5	5	5	5	2.5	2.5	2.5	5	5	5	3	2.5	3	3	3	3	3	4	3	5	5	5	2.5	2.5	3	5	5	5	3	3	3	2.5	5	5	2.5
24	2.5	3	5	5	5	5	5	5	5	5	5	5	3	5	5	5	5	5	2.5	2.5	3	5	5	5	3	2.5	3	3	3	5	2.5	3	5	5	5	5	2.5	2.5	3	5	5	5	3	3	3	3	5	5	2.5
25	2.5	3	5	5	5	5	5	5	5	5	5	5	2.5	5	5	5	5	5	2.5	2.5	5	5	5	5	2.5	2.5	3	3	3	5	2.5	5	5	5	5	5	2.5	3	3	5	5	5	3	3	3	3	5	5	2.5
26	2.5	2.5	5	5	5	5	5	5	5	5	5	5	2.5	5	5	5	5	5	2.5	2.5	5	5	5	5	2.5	2.5	3	3	3	5	2.5	5	5	5	5	5	2.5	2.5	3	5	5	5	2.5	2.5	3	3	5	5	2.5
27	2.5	2.5	5	5	5	5	5	5	5	5	5	5	2.5	5	5	5	5	5	2.5	2.5	5	5	5	5	2.5	2.5	3	3	3	5	2.5	5	5	5	5	5	2.5	2.5	3	5	5	5	2.5	3	3	3	5	5	2.5
28	2.5	2.5	5	5	5	5	5	5	5	5	5	5	4	5	5	5	5	5	2.5	2.5	5	5	5	5	2.5	2.5	2.5	2.5	3	5	2.5	5	5	5	5	5	2.5	2.5	4	5	5	5	2.5	2.5	2.5	5	5	5	2.5
30	2.5	2.5	5	5	5	5	5	5	5	5	5	5	5	5	5	5	5	5	2.5	5	5	5	5	5	2.5	2.5	5	5	5	5	2.5	5	5	5	5	5	2.5	5	5	5	5	5	2.5	2.5	3	5	5	5	2.5
[truncated: 172 more columns]
